# Supplementary material for: Dynamic genome-scale metabolic modeling of the yeast Pichia pastoris
Source: BMC Syst Biol. 2017 Feb 21;11:27. doi: 10.1186/s12918-017-0408-2 (PMC5320773; doi:10.1186/s12918-017-0408-2)
Supplement: Additional file 5: — Batch cultivation data used for model calibration, cross calibration, robustness check and validation. (XLSX 30 kb) [file 12918_2017_408_MOESM5_ESM.xlsx]

## Sheet: 1 Parental
Time [h]	Volume [L]	Biomass [OD600]	Glucose [g/L]	Ethanol [g/L]	Pyruvate [g/L]	Arabitol [g/L]	Citrate [g/L]									V Muestreo
0	0.5	0.2535	40.9053	0.465858	0	0	1.54507
4.66	0.5	0.86	38.3077	0.654281	0.1636	0.57216	1.39865
9	0.5	2.29	35.7084	1.71427	0	1.14676	1.44285
13.78	0.5	5.725	28.5754	1.75377	0.342708	1.25122	1.15797
14.9	0.5	6.8	29.4819	1.52531	0	1.56759	1.24226
15.58	0.5	8.925	25.011	4.10934	0	2.88014	1.37933
17.73	0.5	12.1	13.7345	5.29939	0.818566	4.02595	1.0698
19.76	0.5	17.925	3.13574	6.15222	0	5.01054	0.592719

## Sheet: 2 Parental
Time [h]	Volume [L]	Biomass [OD600]	Glucose [g/L]	Ethanol [g/L]	Pyruvate [g/L]	Arabitol [g/L]	Citrate [g/L]
0	0.5	0.292	40.6019	0.467742	0.0991005	0.482336	0.435899
4.66	0.5	1.275	39.7248	0.890445	0.244393	0.65764	0.29952
9	0.5	3.68667	36.0733	1.6057	0.357643	0.894339	0.186675
11.66	0.5	5.45	28.3763	2.53492	0.561013	1.33339	0.561013
13.78	0.5	8.45	19.8592	3.59557	0.906994	2.22641	0.104427
15.58	0.5	12.2	12.5246	7.86812	0	4.82436	0
17.73	0.5	17.1	3.26394	5.84832	0	4.05559	0.0724945
19.76	0.5	24.575	0.138684	4.21674	0.99483	2.97209	0.071328

## Sheet: 3 Recombinant (1 copy)
Time [h]	Volume [L]	Biomass [OD600]	Glucose [g/L]	Ethanol [g/L]	Pyruvate [g/L]	Arabitol [g/L]	Citrate [g/L]
0	0.5	0.13	60.224	0.157	0	0.034	0.919
10.1833	0.5	1.257	58.465	0.197	0	0.195	0.907
13.0833	0.5	3.3	56.15	0.452	0	0.367	0.806
16.2833	0.5	6.65	46.364	1.64	0	0.933	0.543
19.2667	0.5	12.25	29.686	3.776	1.0855	2.5545	0.3375
21.35	0.5	16.225	14.2675	5.461	1.5415	4.6695	0.1765
22.7333	0.5	19.9	2.721	6.3345	1.69	6.0915	0.061
23.1167	0.5	22.25	0.553	6.1965	1.6595	6.269	0.0305

## Sheet: 4 Recombinant (1 copy)
Time [h]	Volume [L]	Biomass [OD600]	Glucose [g/L]	Ethanol [g/L]	Pyruvate [g/L]	Arabitol [g/L]	Citrate [g/L]
0	0.5	0.137	59.032	0.196	0	0.048	1.783
13.0833	0.5	3.11	54.067	0.434	0	0.379	0.671
16.2833	0.5	6.42	40.871	0.966	0	0.73	0.49
19.2667	0.5	9.88333	31.8315	3.394	0.9945	2.4795	0.3795
21.35	0.5	14.95	17.273	5.1085	1.3865	4.782	0.3365
22.7333	0.5	18.875	6.562	6.526	1.7255	7.3195	0.328
23.1167	0.5	19.725	2.001	5.757	1.4	6.8905	0.271
23.6167	0.5	19.575	0.5255	6.482	1.3725	7.5825	0.2605

## Sheet: 5 Recombinant (5 copies)
Time [h]	Volume [L]	Biomass [OD600]	Glucose [g/L]	Ethanol [g/L]	Pyruvate [g/L]	Arabitol [g/L]	Citrate [g/L]	Volumen [L]	Biomasa [OD600]	Glucosa [g/L]	Etanol [g/L]	Piruvato [g/L]	Arabitol [g/L]	Citrato [g/L]
0	0.5	0.82	47.8787	0.209271	0.106101	0.257777	0.988468	1	1	1	1	1	1	1
4.5	0.5	1.98	46.5917	0.378249	0.123779	0.413046	1.19344	1	1	1	1	1	1	1
6.78333	0.5	3.76	35.6348	2.78065	0.259028	1.19629	1.22859	1	1	1	1	1	1	1
10.15	0.5	6.66	19.6023	2.70725	0.536811	2.5904	1.01845	1	1	1	1	1	1	1
13.0167	0.5	10.92	0.695938	1.77121	0.956752	5.019	1.01567	1	1	1	1	1	1	1
16.05	0.5	20.2	0.359314	3.08406	0.849308	3.49345	1.10729	1	1	1	1	1	1	1

## Sheet: 6 Recombinant (5 copies)
Time [h]	Volume [L]	Biomass [OD600]	Glucose [g/L]	Ethanol [g/L]	Pyruvate [g/L]	Arabitol [g/L]	Citrate [g/L]	Volumen [L]	Biomasa [OD600]	Glucosa [g/L]	Etanol [g/L]	Piruvato [g/L]	Arabitol [g/L]	Citrato [g/L]
0	0.5	0.174	49.9005	0.306256	0.0451646	0.492347	1.91033	1	1	1	1	1	1	1
3.86667	0.5	0.3925	48.6749	0.162729	0.0451646	0.415094	2.06488	1	1	1	1	1	1	1
7.61667	0.5	1.027	46.1602	1.32718	0.114529	0.0590504	1.87036	1	1	1	1	1	1	1
10.85	0.5	2.4175	45.8341	0.400707	0.113388	0.253478	2.69216	1	1	1	1	1	1	1
13.8167	0.5	4.6	30.4859	0.317715	0.141704	0.351807	1.96372	1	1	1	1	1	1	1
16.6333	0.5	7.26	27.3494	0.655177	0.282162	0.863999	2.55236	1	1	1	1	1	1	1
18.75	0.5	8.95	47.4635	3.12819	0.808796	2.54925	3.72227	1	1	1	1	1	1	1
21.9167	0.5	14.15	18.5158	1.50107	1.38535	4.7512	1.62856	1	1	1	1	1	1	1
24.75	0.5	18.1	0.40559	4.04514	1.03854	5.27025	2.76456	1	1	1	1	1	1	1

## Sheet: 7 Recombinant (8 copies)
Time [h]	Volume [L]	Biomass [OD600]	Glucose [g/L]	Ethanol [g/L]	Pyruvate [g/L]	Arabitol [g/L]	Citrate [g/L]	Volumen [L]	Biomasa [OD600]	Glucosa [g/L]	Etanol [g/L]	Piruvato [g/L]	Arabitol [g/L]	Citrato [g/L]
0	0.5	1.071	49.2205	0	0.0463385	0.888394	0.545883	1	1	1	1	1	1	1
1.95	0.5	1.805	45.5286	0	0.0504715	0.947727	0.485994	1	1	1	1	1	1	1
4	0.5	2.685	41.7331	0	0.050188	0.916155	0.502031	1	1	1	1	1	1	1
6.05	0.5	3.25	40.6392	0	0.063179	1.00897	0.448365	1	1	1	1	1	1	1
8.43333	0.5	4.8	40.755	0	0	1.26515	0.465377	1	1	1	1	1	1	1
10.3167	0.5	6.91	39.5708	0	0	1.4161	0.301548	1	1	1	1	1	1	1
12.2667	0.5	9.76	34.3821	0	0	1.60607	0.215317	1	1	1	1	1	1	1
13.9833	0.5	11.36	34.602	0	0.0895004	2.10428	0.215869	1	1	1	1	1	1	1
16.4	0.5	19.44	26.4266	0	0.126335	2.8123	0.205367	1	1	1	1	1	1	1
18.2	0.5	25.7833	18.3285	0	0.15416	3.47655	0.15416	1	1	1	1	1	1	1
20.3833	0.5	34.5667	9.50237	0.25675	0.198569	4.69687	0.00491735	1	1	1	1	1	1	1
22.1	0.5	41.85	1.41885	0.269096	0.22135	4.92371	0.0148149	1	1	1	1	1	1	1

## Sheet: 8 Recombinant (8 copies)
Time [h]	Volume [L]	Biomass [OD600]	Glucose [g/L]	Ethanol [g/L]	Pyruvate [g/L]	Arabitol [g/L]	Citrate [g/L]
0	0.5	1.294	50.507	0	0	0.581854	1.54364
1.95	0.5	1.855	50.16	0	0.0735105	0.666217	1.63237
4	0.5	-	41.9707	0	0	0.736117	1.63521
6.05	0.5	3.965	50.5905	0	0	0.838804	1.48217
8.46667	0.5	5.215	46.0385	0	0.157584	0.956695	1.36632
10.35	0.5	7.44	38.7647	0	0.251979	1.09049	1.28704
12.3167	0.5	9.92	36.8495	0	0.325823	1.21732	1.12593
13.9833	0.5	13.62	34.2413	0	0.351552	1.49636	0.970797
16.45	0.5	20.28	26.9182	0	0	1.81915	0.675515
18.2	0.5	25.8	20.7696	0	0	2.29177	0.468332
20.3833	0.5	35.35	11.595	0	0	2.47231	0.163258
22.1	0.5	39.25	7.86507	0.387001	0	3.22249	0.0741965
23.8167	0.5	42.35	3.353	0.334814	0	3.48096	0

## Sheet: Robustness Check
Time [h]	Volume [L]	Biomass [OD600]	Glucose [g/L]	Ethanol [g/L]	Pyruvate [g/L]	Arabitol [g/L]	Citrate [g/L]
0	0.5	0.858	41.16	0.237	0.012	0	0.783
1.36667	0.5	0.969333	42.7515	0.084	0.024	0	0.84
3.53333	0.5	1.209	40.2945	0.324	0.0615	0	0.705
5.51667	0.5	2.198	39.627	0.6885	0.0975	0.1515	0.6765
7.51667	0.5	3.78	36.996	0.6525	0.168	0.126	0.594
9.73333	0.5	6.04	35.0265	2.196	0.306	0.546	0.492
11.6167	0.5	7.625	28.471	2.344	0.403	0.533	0.382
13.5833	0.5	9.45	23.051	3.374	0.601	0.792	0.271
15.6333	0.5	10.7188	17.271	3.216	0.765	0.916	0.195
18.1	0.5	16.75	9.269	4.68	1.0745	1.4835	0.105
20.2333	0.5	20.45	2.637	5.0615	1.111	1.8215	0.0585
21.4333	0.5	25.45	0.4635	5.528	0.9595	2.0335	0.0875
21.9333	0.5	25.2	0.4655	6.6	1.053	2.2675	0.102

## Sheet: Validation
Time [h]	Volume [L]	Biomass [OD600]	Glucose [g/L]	Ethanol [g/L]	Pyruvate [g/L]	Arabitol [g/L]	Citrate [g/L]
0	0.494	0.106	37.6485	0.246	0	0	2.469
2.08333	0.488	0.202	37.116	0.246	0	0	2.523
5	0.4805	0.294	36.96	0.288	0	0	2.5635
9.31667	0.473	0.863	36.5565	0.051	0.012	0	2.6175
11.4333	0.4665	1.5225	34.7655	0.4395	0.027	0	2.616
13.55	0.46	2.915	33.171	0.33	0.06	0	2.4255
15.5	0.456	5.29	30.213	0.732	0.135	0.373	2.296
17.5	0.4505	8.95	22.448	1.7025	0.3385	0.613	1.946
19.5	0.4435	13.2	13.884	0.294	0.1055	0.4065	0.3965
20.8333	0.437	16.625	7.7735	1.6405	0.5315	0.8145	0.131
21.4667	0.4305	16.975	0.279	1.9185	0.466	0.9265	0.001
22.0333	0.424	17.975	0.442	3.5865	0.925	1.2865	0
