# Supplementary material for: Dynamic genome-scale metabolic modeling of the yeast Pichia pastoris
Source: BMC Syst Biol. 2017 Feb 21;11:27. doi: 10.1186/s12918-017-0408-2 (PMC5320773; doi:10.1186/s12918-017-0408-2)
Supplement: Additional file 6: — Fed-Batch cultivation data used for model calibration, cross calibration, robustness check and validation. (XLSX 25 kb) [file 12918_2017_408_MOESM6_ESM.xlsx]

## Sheet: 1
Time [h]	Volume [L]	Biomass [OD600]	Glucose [g/L]	Ethanol [g/L]	Pyruvate [g/L]	Arabitol [g/L]	Citrate [g/L]
0	0.492	0.304	60.3	0.087	0	0.074	1.43
2.41667	0.487	0.473	60.5	0.153	0	0.095	1.556
4.41667	0.48	0.805	60.5	0.212	0	0.133	1.55
6.3	0.4745	2.025	60.4	0.244	0	0.19	1.552
8.18333	0.4675	2.575	61.1	0.326	0	0.278	1.666
10.05	0.462	3.125	55.6	0.382	0	0.372	1.42
11.9	0.453	2.975	42	0.614	0	0.569	1.423
13.9833	0.447	4.9	52	1.925	0	1.733	1.403
17.3333	0.44	7.36667	47.3925	3.151	0	3.2965	1.2195
19.3	0.431	10.35	44.595	4.152	0.835	4.431	1.0475
22.9833	0.425	10.025	34.172	7.423	1.178	6.931	0.4
24.7	0.418	22.75	16.953	7.985	1.209	7.437	0.138
26.5	0.412	28.7	2.115	9.283	1.642	10.2135	0.177
27.4167	0.4047	29.1	0.268	5.473	1.065	6.9945	0.2405
28.0333	0.3983	28.3	0.326	9.2415	1.447	9.2795	0.196
29.1667	0.385	29.95	0.8975	3.6885	1.0415	7.2195	0.36
29.6833	0.378	31.45	0.1565	8.0615	0.9635	8.631	0.3665
30.1333	0.371	32.8	0.367	5.2255	1.116	7.011	0.4485
32.3333	0.367874	35.4	0.309	4.504	1.105	7.256	0.693
34.3833	0.366791	47.8	0.338	1.264	0.894	6.614	1.638
36.1667	0.367179	49.3333	0.285	0.079	0.568	4.716	0.241
40.5833	0.376938	70.8	0.297	1.239	0	0.141	0.361

## Sheet: 2
Time [h]	Volume [L]	Biomass [OD600]	Glucose [g/L]	Ethanol [g/L]	Pyruvate [g/L]	Arabitol [g/L]	Citrate [g/L]
0	0.494	0.106	39.5745	0	0	0	1.1115
2.08333	0.49	0.124	38.9115	0	0	0	1.119
4.96667	0.4805	0.1565	37.71	0	0	0	1.1445
9.28333	0.474	0.401	36.654	0	0.0075	0	1.182
11.4	0.467	0.773	37.32	0	0.0135	0	1.2255
13.5167	0.4615	1.485	35.8665	0	0.0255	0	1.155
15.45	0.4565	2.45	32.921	0	0.041	0.216	1.006
17.5	0.4515	4.45	30.188	0.0195	0.0835	0.4005	0.9
19.4667	0.445	8.725	10.354	3.734	1.0175	1.246	1.5765
22.0167	0.439	14.05	0.5605	3.8405	1.3425	1.5795	1.2485
23.2667	0.432	18.7333	0.236	4.127	1.272	1.5305	1.1945
24	0.4245	21.4	0.3145	4.3125	1.3595	1.554	1.3425
24.6667	0.4185	21.025	0.417	2.6805	0.8975	0.85	0
25.2667	0.413	22.85	0.3345	2.4925	1.1175	0.577	0
25.8333	0.408	22.55	0.2145	1.7285	0.941	0.3185	0.0005
26.4333	0.401	23.2	0.233	1.5875	0.937	0.149	0
29.2333	0.40222	33.55	0.162	0.1365	0.194	0.087	0
32.4833	0.403539	41.3	0.1295	0	0.038	0	0.0395
35.3333	0.407912	43.9	0.117	0	0.0255	0	0.0265
38.3833	0.413076	55.4	0.13	0.0545	0.0285	0.018	0.03
41.55	0.422023	63.8	0.148	0.1235	0.016	0.0555	0.0115
45.8	0.444338	92.1	0	0	0	0	0
49.8833	0.473926	116.4	0	0	0	0	0

## Sheet: 3
Time [h]	Volume [L]	Biomass [OD600]	Glucose [g/L]	Ethanol [g/L]	Pyruvate [g/L]	Arabitol [g/L]	Citrate [g/L]
0	0.494	0.106	37.6485	0.246	0	0	2.469
2.08333	0.488	0.202	37.116	0.246	0	0	2.523
5	0.4805	0.294	36.96	0.288	0	0	2.5635
9.31667	0.473	0.863	36.5565	0.051	0.012	0	2.6175
11.4333	0.4665	1.5225	34.7655	0.4395	0.027	0	2.616
13.55	0.46	2.915	33.171	0.33	0.06	0	2.4255
15.5	0.456	5.29	30.213	0.732	0.135	0.373	2.296
17.5	0.4505	8.95	22.448	1.7025	0.3385	0.613	1.946
19.5	0.4435	13.2	13.884	0.294	0.1055	0.4065	0.3965
20.8333	0.437	16.625	7.7735	1.6405	0.5315	0.8145	0.131
21.4667	0.4305	16.975	0.279	1.9185	0.466	0.9265	0.001
22.0333	0.424	17.975	0.442	3.5865	0.925	1.2865	0
22.6333	0.418	18.1667	0.3175	2.3405	1.1475	1.2205	1.438
23.3167	0.4105	18.125	1.423	3.317	1.448	1.296	1.749
26.4333	0.409608	26.125	0.062	0.176	0.1375	0	0.1705
29.2333	0.407585	33.25	0	0	0	0	0
32.4833	0.409315	43.75	0	0	0	0	0
35.3333	0.412075	46	0.07	0.137	0.3005	0.062	0.2515
38.3833	0.420083	48.9333	0.2635	2.32	1.1935	1.283	1.339
41.55	0.427681	58	0.07	0.138	0.051	0.063	0.0895
45.8	0.446668	90.3	0	0	0	0	0
49.8833	0.478644	110.2	0	0	0	0	0

## Sheet: 4 (Robustness and Validation)
Time [h]	Volume [L]	Biomass [OD600]	Glucose [g/L]	Ethanol [g/L]	Pyruvate [g/L]	Arabitol [g/L]	Citrate [g/L]
0	0.4671	1.0625	60	0	0	0	2
2.11667	0.4601	1.345	60.9435	0	0.009	0.0555	2.082
4.08333	0.4554	1.72	62.3265	0	0.0225	0.2535	2.2215
6.03333	0.4504	1.8	55.434	0	0.03	0.1965	1.9335
8.06667	0.4444	2.325	57.9285	0	0.0645	0.2835	2.142
10.1333	0.4389	3.075	59.7735	0	0.0825	0.498	2.1465
12.5833	0.4329	4.425	57.429	0.018	0.1155	0.5775	2.1045
14.9667	0.4274	6	45.772	1.13	0.091	1.273	1.84
17.7667	0.4209	7	39.966	1.181	0	2.3	1.769
21.0167	0.4164	7.75	26.48	3.37	0	4.811	1.42
23.8667	0.412	11.85	10.727	4.898	0	7.626	0.997
26.9167	0.4045	26.9	0.686	4.584	0	9.18	0.942
27.7667	0.3965	28.175	0.886	2.783	0	6.751	0.886
28.3333	0.39	28.9	0.46	2.765	0	7.391	0.954
28.9	0.383	28.65	0.474	2.852	0	7.852	1.075
30.0833	0.3908	30.6333	0.33	1.601	0	7.131	1.025
32.3	0.39081	35.45	0.183	0.437	0	7.337	0.888
34.3333	0.390539	56.3	0.116	0	0	6.47	0.516
38.4167	0.399552	66	0	1.104	0	5.762	0.156
42.2833	0.410742	42	0.215	1.376	0	3.856	0.229
46.65	0.432265	79	0.298	0.491	0	0.564	0.238
